# Supplementary material for: An ERAD‐independent role for rhomboid pseudoprotease Dfm1 in mediating sphingolipid homeostasis
Source: EMBO J. 2022 Nov 9;42(4):e112275. doi: 10.15252/embj.2022112275 (PMC9929635; doi:10.15252/embj.2022112275)
Supplement: Supplementary file 3 — Dataset EV1 [file EMBJ-42-e112275-s004.xls]

## Sheet: significant_proteins
Dataset EV1: Significant interactions with Dfm1: Dfm1 treated vs. untreated samples
name	ID	Dfm1_sample_vs_Dfm1_untreated_sample_p.val	Dfm1_sample_vs_Dfm1_untreated_sample_p.adj	Dfm1_sample_vs_Dfm1_untreated_sample_significant	Dfm1_sample_vs_Dfm1_untreated_sample_ratio	Dfm1_sample_centered	Dfm1_untreated_sample_centered
AAP1	P37898	0.1476	0.959	FALSE	-0.503	0.716	1.22
AAT2	P23542	0.0339119	0.933	FALSE	-0.555	0.548	1.1
ADH1	P00330	0.0148875	0.907	FALSE	-0.704	0.284	0.988
ADO1	P47143	0.011001	0.893	FALSE	-0.574	0.696	1.27
ARC1	P46672	0.0215833	0.92	FALSE	-0.69	0.422	1.11
CBR1	P38626	0.130074	0.957	FALSE	0.278	0.556	0.278
CCT3	P39077	1.23e-05	0.000394	TRUE	1.84	0.653	-1.19
CCT4	P39078	1.15e-05	0.000331	TRUE	1.84	0.588	-1.25
CCT8	P47079	1.67e-05	0.00113	TRUE	1.83	0.529	-1.31
CDC48	P10664	0.000136416	0.662	TRUE	1.85	0.2	0.966
CSE1	P33307	2.68e-05	0.0038	TRUE	2	0.48	-1.52
CTS1	P29029	0.00118259	0.631	FALSE	-2.16	0.437	2.59
DPM1	P14020	0.0102569	0.889	FALSE	-0.742	0.511	1.25
EFB1	P32471	7.54e-07	3.43e-11	TRUE	-3.63	-0.978	2.65
FRD1	P32614	0.000714248	0.504	FALSE	-1.68	0.0317	1.71
GNA1	P43577	7.63e-05	0.0457	TRUE	-2.06	-0.718	1.34
HHO1	P53551	0.241833	0.964	FALSE	-0.401	0.821	1.22
HMF1	P40037	3.52e-05	0.0079	TRUE	-1.84	-0.733	1.1
HRD1	P02406	0.000654524	0.934	TRUE	1.42	0.898	1.71
HRD3	P05744	0.716277	0.974	FALSE	-0.111	1.16	1.27
INO1	P11986	0.0030824	0.792	FALSE	-1.1	-1.05	0.0496
LCB1	P46990	0.00828884	0.9	TRUE	1.341	1.35	0.604
LCB2	P40970	4.99e-06	9.47e-06	TRUE	2.46	1.54	-0.911
MSW1	P04803	0.598052	0.972	FALSE	-0.0834	0.709	0.793
NFU1	P32860	0.324184	0.967	FALSE	-0.291	-1.07	-0.783
NOT3	P06102	5.86e-05	0.0274	TRUE	2.56	1.1	-1.45
ORM1	Q12690	0.00576583	0.961	TRUE	1.698	1.76	2.25
ORM2	P0CX83	0.00651021	0.939	TRUE	0.995	1.51	2.15
P36088	P36088	0.474446	0.97	FALSE	-0.231	-1.11	-0.875
P38235	P38235	0.00242976	0.761	FALSE	-0.79	0.119	0.908
PAN5	P38787	0.703762	0.973	FALSE	-0.112	-0.857	-0.745
PDC1	P06169	0.000159032	0.122	FALSE	-1.34	-0.242	1.1
PEP4	P07267	0.900354	0.975	FALSE	-0.0167	0.403	0.42
PET9	P18239	0.815058	0.975	FALSE	-0.0485	0.677	0.725
PGI1	P12709	0.0478115	0.941	FALSE	-0.704	0.556	1.26
PGM2	P37012	0.00710368	0.868	FALSE	-0.848	0.327	1.18
PRE9	P23638	1.22e-06	1.53e-09	TRUE	3.06	0.586	-2.48
Q03102	Q03102	1.93e-05	0.00169	TRUE	-2.57	-0.619	1.95
REP2	P03872	0.573155	0.972	FALSE	-0.124	-0.804	-0.679
RPC19	P28000	0.312202	0.966	FALSE	-0.194	0.576	0.77
RPL17A	P05740	0.11817	0.956	FALSE	0.38	0.729	0.349
RPL18B	P0CX50	0.00776693	0.874	FALSE	-0.843	1.21	2.05
RPL24B	P24000	0.467213	0.97	FALSE	-0.175	1.74	1.91
RPL31A	P0C2H8	0.00205092	0.736	FALSE	-1.24	1.13	2.37
RPL35B	P0CX85	0.0409806	0.937	FALSE	-0.455	0.504	0.959
RPL6B	P05739	0.690038	0.973	FALSE	0.0598	0.437	0.377
RPN1	P29453	0.127908	0.957	FALSE	-0.377	0.556	0.933
RPN2	P38061	0.589468	0.972	FALSE	0.141	1.39	1.25
RPS1A	P33442	0.0192183	0.916	FALSE	-0.71	0.657	1.37
RPS27B	P38711	0.00104544	0.603	FALSE	-1.35	0.399	1.74
RPS28B	P0C0X0	1.94e-06	4.13e-08	TRUE	-5.73	-1.69	4.05
RPT1	P05756	0.0395292	0.937	FALSE	-0.663	0.489	1.15
RPT2	Q01855	0.00042384	0.956	TRUE	3.53	0.519	0.845
SMT3	Q12306	6.98e-05	0.0389	TRUE	-1.59	-0.227	1.36
STH1	P32597	1.23e-05	0.0004	TRUE	2.54	0.622	-1.92
SUB1	P54000	0.757573	0.974	FALSE	0.0497	0.563	0.513
SUC2	P00724	3.05e-06	6.66e-07	TRUE	-4.12	-2.09	2.03
TCP1	P12612	2.13e-05	0.00213	TRUE	2.18	0.681	-1.5
TSC3	P00360	0.000443031	0.831	TRUE	2.05	0.162	0.893
VPS13	Q07878	2.38e-05	0.00283	TRUE	2.07	0.531	-1.54
YGR054W	P53235	0.271731	0.965	FALSE	-0.212	0.462	0.675
YIH1	P25637	0.0318981	0.931	FALSE	0.539	-0.662	-1.2
YPR148C	Q06523	0.152912	0.959	FALSE	-0.288	0.412	0.7
