# Supplementary material for: An ERAD‐independent role for rhomboid pseudoprotease Dfm1 in mediating sphingolipid homeostasis
Source: EMBO J. 2022 Nov 9;42(4):e112275. doi: 10.15252/embj.2022112275 (PMC9929635; doi:10.15252/embj.2022112275)
Supplement: Supplementary file 4 — Dataset EV2 [file EMBJ-42-e112275-s005.xlsx]

## Sheet: Sheet1
Dataset EV2. The values of m/z and collision energy for detection of ceramide species in LC-MS/MS analyses
Ceramide-type	Fatty acid	Precursor ion (Q1)	Product ion (Q3)	Collision energy (eV)
		[M+H]+
Cer-A	d9-C16:0	549.5	284.3	20
Cer-A	C16:0	540.6	284.3	20
Cer-A	C18:0	568.6	284.3	20
Cer-A	C20:0	596.6	284.3	25
Cer-A	C22:0	624.6	284.3	25
Cer-A	C24:0	652.6	284.3	30
Cer-A	C26:0	680.7	284.3	30
IPCer-A	C24:0	894.7	284.3	35
IPCer-A	C26:0	922.7	284.3	35
Cer-B	d9-C16:0	565.5	300.3	25
Cer-B	C16:0	556.6	300.3	25
Cer-B	C18:0	584.6	300.3	25
Cer-B	C20:0	612.6	300.3	25
Cer-B	C22:0	640.7	300.3	30
Cer-B	C24:0	668.7	300.3	30
Cer-B	C26:0	696.7	300.3	30
IPCer-B	C24:0	910.7	300.3	35
IPCer-B	C26:0	938.7	300.3	35
Cer-B'	d9-C16:0	565.5	284.3	20
Cer-B'	C16:0	556.6	284.3	20
Cer-B'	C18:0	584.6	284.3	20
Cer-B'	C20:0	612.6	284.3	25
Cer-B'	C22:0	640.6	284.3	25
Cer-B'	C24:0	668.6	284.3	30
Cer-B'	C26:0	696.7	284.3	30
IPCer-B'	C24:0	910.7	284.3	35
IPCer-B'	C26:0	938.7	284.3	35
Cer-C	d9-C16:0	581.5	300.3	25
Cer-C	C16:0	572.6	300.3	25
Cer-C	C18:0	600.6	300.3	25
Cer-C	C20:0	628.6	300.3	25
Cer-C	C22:0	656.7	300.3	30
Cer-C	C24:0	684.7	300.3	35
Cer-C	C26:0	712.7	300.3	35
IPCer-C	C24:0	926.7	300.3	35
IPCer-C	C26:0	954.7	300.3	35
Cer-D	C16:0	588.6	300.3	25
Cer-D	C18:0	616.6	300.3	25
Cer-D	C20:0	644.6	300.3	25
Cer-D	C22:0	672.7	300.3	30
Cer-D	C24:0	700.7	300.3	35
Cer-D	C26:0	728.7	300.3	35
IPCer-D	C24:0	942.7	300.3	35
IPCer-D	C26:0	970.7	300.3	35
